# Supplementary material for: Development of a Simple IFN-γ Release Whole Blood Assay for the Assessment of Leishmania infantum Specific Cellular Immunity in Dogs
Source: Animals (Basel). 2024 Nov 30;14(23):3464. doi: 10.3390/ani14233464 (PMC11640336; doi:10.3390/ani14233464)
Supplement: Supplementary file 1 [file animals-14-03464-s001.zip]

Archive with 1 entries (1 files):
- animals-3286020-supplementary.xlsx
