# Supplementary material for: Development of a Simple IFN-γ Release Whole Blood Assay for the Assessment of Leishmania infantum Specific Cellular Immunity in Dogs
Source: Animals (Basel). 2024 Nov 30;14(23):3464. doi: 10.3390/ani14233464 (PMC11640336; doi:10.3390/ani14233464)
Supplement: Supplementary file 1 [file animals-14-03464-s001.zip › animals-3286020-supplementary.xlsx]

## Sheet: Munka1
Table S1: signalment, clinical data and IFN-gamma concentration in tubes at 24,48 and 72 hours of incubation and plates at 5 days of incubations with several conditions alone, LSA and ConA
ID NUMBER OF DOG	DATE OF BLOOD TAKING	WEIGHT (kg)	BREED	GENDER	SPAYED	AGE (years)	WBA DATE	CLINICAL STATE OF INFECTION	ELISA (Units)	INTERPRETION	IFNgamma producer	24h IFNgamma (Units)	LSA 24h IFNgamma (Units)	CONA 24h IFNgamma (Units)	48h IFNgamma (Units)	LSA 48h IFNgamma (Units)	CONA 48h IFNgamma (Units)	72h IFNgamma (Units)	LSA 72h IFNgamma (Units)	CONA 72h IFNgamma (Units)	MEDIUM 5 DAYS PLATE IFNgamma (Units)	LSA 5 DAYS PLATE IFNgamma (Units)	CONA 5 DAYS PLATE IFNgamma (Units)	Percentage of positive IFNγ production under Ag condition	Percentage of positive IFNγ production under ConA condition
001	2022-10-26	14	Mixed breed	Male	Yes	3	2022-10-26	Healthy/seronegative/non IFN-γ producers	1.21433	Negative	No	0	0	24070	0	0	16030	0	0	18520	0	0	8629	0	1
002	2022-10-26	26.5	Spanish Greyhound	Male	Yes	3	2022-10-26	Healthy/seronegative/non IFN-γ producers	5.63559	Negative	No	0	0	1330	0	0	1313	407.7	0	836.3	479.6	48.5	18780.1	0	1
003	2022-11-09	12,3	Mixed breed	Female	Yes	4	2022-11-09	Healthy/seronegative/non IFN-γ producers	6.62403	Negative	No	0	0	9841	0	0	12850	0	0	9646	0	0	17790	0	1
004	2022-11-16	11.5	Beagle	Female	Yes	3.5	2022-11-16	Healthy/seronegative/non IFN-γ producers	5.86492	Negative	No	29.99	114.31	1024.01	193	9.7	1257	219.7	29.3	2256.3	93.19	0	20426.8	0	1
005	2022-11-16	22	English Setter	Male	Yes	4	2022-11-16	Healthy/seronegative/non IFN-γ producers	4.66411	Negative	No	0	0	7626	0	0	7441	0	244	10300	0	0	4850	0.25	1
006	2022-11-16	38	Labrador	Female	Yes	8	2022-11-16	Healthy/seropositive/IFN-γ producers	271.801	Medium positive	Yes	0	2383	3816	0	4745	11250	0	3100	9659	0	832.9	10970	1	1
007	2022-11-21	11	Beagle	Female	Yes	4	2022-11-21	Healthy/seronegative/IFN-γ producers	15.9334	Negative	Yes	77.32	505.78	8109.68	75.65	1587.35	6500.35	257.5	1017.5	13562.5	108.4	822.5	22731.6	1	1
008	2023-01-11	21.5	Beagle	Male	Yes	4	2023-01-11	Healthy/seronegative/IFN-γ producers	19.2591	Negative	Yes	169.4	116.9	3996.6	106.9	100.8	2217.1	228	12	2022	192.7	398	17207.3	0.5	1
009	2022-11-23	19	Border collie	Female	Yes	7	2022-11-23	Healthy/seronegative/non IFN-γ producers	6.36341	Negative	No	0	45.06	18410	66.43	142.87	16273.6	166.8	46.5	16903.2	41.06	0	12758.9	0.25	1
010	2022-11-23	20	Mixed breed	Female	Yes	7	2022-11-23	Healthy/seronegative/IFN-γ producers	12.9257	Negative	Yes	202.3	102.7	11347.7	404.7	73	10045.3	604	21.8	10686	168.1	183.8	14761.9	0.25	1
011	2022-12-12	13	Mixed breed	Female	Yes	2	2022-12-12	Healthy/seropositive/IFN-γ producers	161.197	Medium positive	Yes	0	1862	16580	0	1963	11250	0	1576	17560	0	692.2	19210	1	1
012	2023-01-16	17	Beagle	Female	Yes	4	2023-01-16	Healthy/seronegative/IFN-γ producers	13.4983	Negative	Yes	0	0	1807	0	18.59	5128	0	28.22	3751	18.18	171.9	880.3	0.25	1
013	2023-01-19	17	Shar Pei	Female	No	5	2023-01-19	Sick/seropositive/IFN-γ producers	366.3	High positive	Yes	0	243.4	2733	193.1	761.4	7396.9	534.5	0	3633.5	47.94	112.26	9916.06	0.75	1
014	2023-01-23	11	Beagle	Male	Yes	4.5	2023-01-23	Healthy/seronegative/non IFN-γ producers	22.7184	Negative	Yes	1.694	60.22	459.8	86.39	250.11	555.51	88.53	221.47	561.87	96.66	70.44	15793.3	0.5	1
015	2023-02-10	25.3	American Staffordshire Terrier	Male	Yes	6	2023-02-10	Healthy/seronegative/IFN-γ producers	15.793	Negative	Yes	0	1636	13800	0	1797	7687	0	1257	5470	0	3416	11340	1	1
016	2023-02-10	34.2	American Staffordshire Terrier	Male	Yes	5	2023-02-10	Healthy/seronegative/IFN-γ producers	20.4298	Negative	Yes	0	756.5	8434	0	1454	7186	49.41	693.79	8208.59	14.93	3736.07	11655.1	1	1
017	2023-02-10	29.3	American Staffordshire Terrier	Male	Yes	7.5	2023-02-10	Healthy/seronegative/IFN-γ producers	23.0987	Negative	Yes	0	2286	5650	0	2549	5452	0	2772	7941	0	3618	8530	1	1
019	2023-02-10	27.1	Pitbull	Male	Yes	9.5	2023-02-10	Healthy/seronegative/IFN-γ producers	12.2691	Negative	Yes	0	273.4	809.4	0	283.2	1206	0	1006	4484	0	631.7	23050	1	1
020	2023-02-14	26.2	American Staffordshire Terrier	Male	No	4	2023-02-14	Sick/seropositive/IFN-γ producers	357.916	High positive	Yes	0	631.7	23050	0	976.9	21240	0	624.8	16720	0	458.4	6323	1	1
021	2023-02-14	30.9	Mixed of American Staffordshire Terrier	Male	Yes	1.5	2023-02-14	Healthy/seronegative/IFN-γ producers	9.8186	Negative	Yes	0	879.1	20030	0	1170	20620	0	878.6	19510	0	3018	6108	1	1
022	2023-02-14	19.1	Mixed of American Staffordshire Terrier	Female	Yes	2.5	2023-02-14	Healthy/seropositive/IFN-γ producers	55.9036	Low positive	Yes	0	2070	8983	0	2824	9018	0	1660	11030	0	3780	14190	1	1
023	2023-02-14	32.8	American Staffordshire Terrier	Male	Yes	7	2023-02-14	Healthy/seronegative/IFN-γ producers	10.451	Negative	Yes	0	2045	14150	0	3047	13350	0	1414	14100	173.8	820.8	15726.2	1	1
024	2023-02-14	25.8	Mixed breed	Male	Yes	7	2023-02-14	Healthy/seronegative/IFN-γ producers	4.09802	Negative	Yes	0	3774	10770	0	3538	11510	0	3389	15300	0	4291	14330	1	1
030	2023-02-15	33.5	Mixed of American Staffordshire Terrier	Male	Yes	9	2023-02-15	Healthy/seronegative/IFN-γ producers	26.8597	Doubtful	Yes	0	7.131	4050	0	261.8	3975	0	507.7	4820	0	1067	19640	0.75	1
032	2023-02-15	30.1	Mixed breed	Female	Yes	3	2023-02-15	Sick/seropositive/IFN-γ producers	146.359	Low positive	Yes	0	675.7	2607	0	786	4176	0	644.1	4924	0	297.5	11090	1	1
033	2023-02-15	21.6	Mixed breed	Male	Yes	-	2023-02-15	Healthy/seronegative/non IFN-γ producers	3.75686	Negative	No	0	0	526.3	226.7	88.5	1113.3	589.9	0	783.1	0	7.514	4335	0	1
034	2023-02-15	23.3	-	Female	Yes	4	2023-02-15	Healthy/seropositive/IFN-γ producers	63.3258	Low positive	Yes	0	15.38	3911	0	391.1	3462	0	297.8	3777	0	453.9	31990	0.75	1
035	2023-02-15	26.3	American Staffordshire Terrier	Male	Yes	2	2023-02-15	Healthy/seronegative/IFN-γ producers	2.99551	Negative	Yes	15.76	21.1	4842.24	205.8	356.5	9924	429.7	286.8	17670	0	134.2	52410	0.75	1
037	2023-02-16	19.1	-	Male	No	1	2023-02-16	Healthy/seronegative/non IFN-γ producers	2.73606	Negative	No	0	0	19920	0	0	6101	0	0	2729	6.208	0	8944.79	0	1
038	2023-02-16	-	-	Male	No	7	2023-02-16	Healthy/seronegative/non IFN-γ producers	2.40473	Negative	No	0	0	1405	0	0	1079	61.88	0	1182.12	0	0	7082	0	1
039	2023-02-16	30.5	American Staffordshire Terrier	Male	Yes	3	2023-02-16	Healthy/seronegative/non IFN-γ producers	3.09952	Negative	No	0	0	590.7	0	0	960.6	126.8	0	677	0	0	7514	0	1
040	2023-02-16	23.4	American Staffordshire Terrier	Female	Yes	8	2023-02-16	Healthy/seronegative/non IFN-γ producers	0.00832	Negative	No	0	0	1151	0	0	1283	0	0	2213	57.96	32.04	7498.04	0	1
041	2023-03-13	9	Podenco	Male	No	9	2023-03-14	Sick/seropositive/non-IFN-γ producers	270.896	Medium positive	Yes	0	0	395.8	0	190	332.7	158.4	339.2	386.5	302.4	0	619.1	0.5	1
042	2023-03-13	40	Mixed breed	Male	No	6	2023-03-14	Sick/seropositive/IFN-γ producers	205.688	Medium positive	Yes	0	3923	5361	0	2692	3409	25.04	1583.96	3912.96	0	1945	9393	1	1
044	2023-03-28	-	Mixed breed	Male	Yes	9	2023-03-29	Sick/seropositive/non-IFN-γ producers	288.721	Medium positive	No	0	0	3187	0	0	5587	0	0	6121	0	0	2024	0	1
046	2023-03-28	-	Teckel	Female		-	2023-03-29	Healthy/seropositive/IFN-γ producers	49.0144	Low positive	Yes	0	1877	8589	0	2699	8082	0	1911	5301	285.9	1138.1	5022.1	1	1
047	2023-03-28	-	Labrador Retriever	Male	Yes	7	2023-03-29	Healthy/seronegative/IFN-γ producers	2.84607	Negative	Yes	0	0	9120	636.5	0	7939.5	695	0	3216	224.7	347.8	7981.3	0.25	1
048	2023-03-28	-	Cairn terrier	Male	Yes	8	2023-03-29	Sick/seropositive/IFN-γ producers	286.705	Medium positive	Yes	0	3307	3739	590.9	3357.1	2891.1	1023	6324	7627	634	1632	21336	1	1
049	2023-03-29	-	Bernese Mountain	Female	Yes	3	2023-03-30	Healthy/seronegative/non IFN-γ producers	7.24252	Negative	No	0	13.06	171.3	0	46.72	114.3	76.9	77.8	174.6	114.3	63.7	399.2	0	1
050	2023-03-29	-	X Belgian Shepherd	Male	Yes	8	2023-03-30	Healthy/seronegative/non IFN-γ producers	2.49169	Negative	No	70.93	0	3002.07	112.7	0	2135.3	128.3	61.1	1867.7	101.2	0	250.2	0	1
051	2023-03-29	-	-	Male		-	2023-03-30	Healthy/seronegative/IFN-γ producers	14.557	Negative	No	3947	2612	0	4128	3195	1198	4947	1763	536	378.6	377.9	1842	1	0.75
